# Supplementary material for: Self-Repairing Herpesvirus Saimiri Deletion Variants
Source: Viruses. 2022 Jul 13;14(7):1525. doi: 10.3390/v14071525 (PMC9320899; doi:10.3390/v14071525)
Supplement: Supplementary file 1 [file viruses-14-01525-s001.zip]

Archive with 1 entries (1 files):
- viruses-1809795-supplementary.pdf
